# Supplementary material for: 2,2′-Dichloro-N,N′-[1,3-phenyl­enebis(methyl­ene)]diacetamide
Source: Acta Crystallogr Sect E Struct Rep Online. 2012 Mar 3;68(Pt 4):o933. doi: 10.1107/S1600536812008653 (PMC3343915; doi:10.1107/S1600536812008653)
Supplement: Supplementary file 2 [file e-68-0o933-Isup2.hkl]

# 
# h,k,l, Fc-squared, Fo-squared, sigma(Fo-squared) and status flag 
# 
data_I
_shelx_title ' z in C2/c' 
_shelx_refln_list_code          4 
_shelx_F_calc_maximum      205.70 
_exptl_crystal_F_000       600.00 
_reflns_d_resolution_high  0.7702 
 
loop_ 
 _symmetry_equiv_pos_as_xyz 
 'x, y, z' 
 '-x, y, -z+1/2' 
 'x+1/2, y+1/2, z' 
 '-x+1/2, y+1/2, -z+1/2' 
 '-x, -y, -z' 
 'x, -y, z-1/2' 
 '-x+1/2, -y+1/2, -z' 
 'x+1/2, -y+1/2, z-1/2' 
 
_cell_length_a    20.6222 
_cell_length_b     7.4640 
_cell_length_c     9.4847 
_cell_angle_alpha  90.000 
_cell_angle_beta  110.362 
_cell_angle_gamma  90.000 
 
_shelx_F_squared_multiplier     1.000 
 
loop_ 
 _refln_index_h 
 _refln_index_k 
 _refln_index_l 
 _refln_F_squared_calc 
 _refln_F_squared_meas 
 _refln_F_squared_sigma 
 _refln_observed_status 
   4   0   0      106.35       98.06      4.20 o 
   6   0   0     3171.36     3369.39    277.83 o 
   8   0   0       45.26       22.43      3.32 o 
  10   0   0      116.18       85.58     10.89 o 
  12   0   0     2628.72     2416.64    189.79 o 
  14   0   0     3744.16     4229.97    357.17 o 
  16   0   0      440.49      471.39     35.87 o 
  18   0   0      134.61      117.67     10.77 o 
  20   0   0      592.99      658.94     47.85 o 
  22   0   0      969.48     1110.89     28.64 o 
  24   0   0        3.24       11.16      6.51 o 
   1   1   0     4299.12     4125.79    174.42 o 
   3   1   0     3201.33     3357.40    102.24 o 
   5   1   0     4213.70     4404.84     93.79 o 
   7   1   0    14262.02    15165.89    506.94 o 
   9   1   0        1.07        1.93      1.61 o 
  11   1   0     1743.46     1777.89     59.00 o 
  13   1   0      346.83      369.00     23.73 o 
  15   1   0     2568.84     2723.49    126.11 o 
  17   1   0     1596.64     1707.93     79.21 o 
  19   1   0      812.12      881.31     39.01 o 
  21   1   0      153.90      163.13      9.40 o 
  23   1   0      165.58      170.60      9.27 o 
   0   2   0    39578.70    36463.07    143.40 o 
   2   2   0    15518.16    14471.50   1041.27 o 
   4   2   0      136.34      132.75      4.94 o 
   6   2   0      405.50      394.52      6.99 o 
   8   2   0       61.93       74.73      3.37 o 
  10   2   0      112.38      130.47      4.71 o 
  12   2   0     1741.91     1766.84     60.66 o 
  14   2   0     1328.83     1308.23     51.19 o 
  16   2   0      382.22      357.65     17.84 o 
  18   2   0        2.59        5.28      1.75 o 
  20   2   0        0.69       13.09      5.16 o 
  22   2   0      111.10      111.31     13.87 o 
  24   2   0        0.01        5.72      4.67 o 
   1   3   0       22.47       14.10      1.71 o 
   3   3   0       47.76       59.84      3.12 o 
   5   3   0     1311.55     1395.11     37.23 o 
   7   3   0      453.90      449.95      8.11 o 
   9   3   0        0.76        4.29      2.82 o 
  11   3   0        2.88        3.34      1.79 o 
  13   3   0       62.82       65.36      4.54 o 
  15   3   0      124.09      112.94      6.21 o 
  17   3   0       76.22       79.35      5.10 o 
  19   3   0        3.84        1.72      2.12 o 
  21   3   0       32.22       30.26      5.36 o 
  23   3   0       13.34        6.01      4.06 o 
   0   4   0      812.67      824.43     53.99 o 
   2   4   0      350.44      319.67     17.08 o 
   4   4   0     1657.59     1820.09    102.55 o 
   6   4   0       96.33      107.98      5.09 o 
   8   4   0      306.00      305.33     12.08 o 
  10   4   0       24.49       26.05      3.07 o 
  12   4   0      333.92      306.40      7.13 o 
  14   4   0       36.53       29.39      3.18 o 
  16   4   0       16.74       16.67      3.15 o 
  18   4   0      108.05      104.08      6.13 o 
  20   4   0       36.35       33.07      5.28 o 
  22   4   0        2.46       -0.02     10.89 o 
   1   5   0      172.49      212.64     11.49 o 
   3   5   0       77.91       78.03      4.33 o 
   5   5   0       44.87       49.76      3.67 o 
   7   5   0        9.87       12.48      2.89 o 
   9   5   0      399.56      368.98     22.98 o 
  11   5   0     1357.60     1480.49     61.46 o 
  13   5   0        0.47        3.26      2.34 o 
  15   5   0        1.10        2.55      1.45 o 
  17   5   0       26.00       23.18      3.82 o 
  19   5   0       12.36       14.05      5.45 o 
  21   5   0       66.82       70.52     12.56 o 
   0   6   0      166.75      185.16     18.61 o 
   2   6   0        0.47        5.55      2.42 o 
   4   6   0      427.21      413.75     18.68 o 
   6   6   0      409.18      433.65     22.18 o 
   8   6   0      409.63      455.67      9.67 o 
  10   6   0        7.57        6.37      2.65 o 
  12   6   0      149.28       97.98      8.94 o 
  14   6   0      114.61      141.99      8.72 o 
  16   6   0        5.04        9.10      4.43 o 
  18   6   0       74.76       85.18      7.16 o 
   1   7   0       80.82       79.37      6.58 o 
   3   7   0        2.89        5.26      2.66 o 
   5   7   0       33.89       49.65      5.26 o 
   7   7   0       83.20       82.08      6.98 o 
   9   7   0        4.83        1.75      2.64 o 
  11   7   0      146.78      147.35     11.03 o 
  13   7   0       12.63        7.86      4.77 o 
  15   7   0       19.35       30.63      5.45 o 
  17   7   0        1.03        6.99      4.15 o 
   0   8   0       27.28       31.73      5.29 o 
   2   8   0       19.08       13.58      3.34 o 
   4   8   0       33.19       15.22      3.56 o 
   6   8   0       16.49        9.78      4.40 o 
   8   8   0        0.27       -0.34      3.99 o 
  10   8   0        9.57       11.93      4.70 o 
  12   8   0        6.30       18.22      5.91 o 
  14   8   0        6.86       11.82      5.15 o 
   1   9   0        0.91        4.65      5.25 o 
   3   9   0        0.01        3.43      4.57 o 
   5   9   0        8.22        6.47      4.79 o 
   7   9   0        2.55        6.18      3.70 o 
   9   9   0        0.01        4.63      4.34 o 
 -25   1   1       42.84       35.56      6.01 o 
 -23   1   1       16.33       16.18      4.82 o 
 -21   1   1       75.19       73.95      5.63 o 
 -19   1   1       59.23       62.66      5.16 o 
 -17   1   1      253.25      269.15     18.95 o 
 -15   1   1      121.92      119.07      5.16 o 
 -13   1   1     1504.34     1623.02     71.13 o 
 -11   1   1       49.38       38.30      3.02 o 
  -9   1   1      693.37      776.86     30.12 o 
  -7   1   1     1978.81     1995.53     68.34 o 
  -5   1   1     4966.86     5270.24     91.68 o 
  -3   1   1     1662.97     1859.52     26.76 o 
  -1   1   1       75.69       68.79      1.68 o 
   1   1   1      634.46      605.59     19.56 o 
   3   1   1     2355.90     2426.30    101.46 o 
   5   1   1      170.74      128.72      3.76 o 
   7   1   1     5668.04     5890.58    130.94 o 
   9   1   1       64.24       69.20      3.23 o 
  11   1   1      175.96      158.34     10.49 o 
  13   1   1       52.97       40.12      5.03 o 
  15   1   1       92.54       69.24      5.22 o 
  17   1   1       37.94       42.46      5.23 o 
  19   1   1      228.11      205.74      9.67 o 
  21   1   1       66.25       61.07      7.08 o 
  23   1   1       14.74       12.62      5.20 o 
 -24   2   1      186.32      193.96     12.47 o 
 -22   2   1      116.51      137.02      8.38 o 
 -20   2   1        4.01        5.93      3.24 o 
 -18   2   1      227.03      227.61      8.22 o 
 -16   2   1       62.66       71.76      4.51 o 
 -14   2   1      179.89      158.91      5.89 o 
 -12   2   1     2259.86     2494.33     87.13 o 
 -10   2   1     1976.58     2150.99     55.65 o 
  -8   2   1      824.93      823.77     18.78 o 
  -6   2   1      582.09      593.18     20.40 o 
  -4   2   1     1013.92      970.64     30.58 o 
  -2   2   1    11091.26    10883.10    280.44 o 
   0   2   1     8187.93     8219.08    284.70 o 
   2   2   1      354.67      261.20     13.75 o 
   4   2   1     8776.56     9265.49    462.71 o 
   6   2   1       16.81       13.81      1.77 o 
   8   2   1        2.84       14.35      2.18 o 
  10   2   1     2599.42     2891.12     65.95 o 
  12   2   1      353.03      323.02     19.31 o 
  14   2   1     1544.79     1529.90     55.33 o 
  16   2   1      158.31      157.03     13.94 o 
  18   2   1      468.60      482.11     16.55 o 
  20   2   1       51.35       47.26      6.91 o 
  22   2   1       79.96       74.01      7.06 o 
 -23   3   1        6.87        9.94      6.95 o 
 -21   3   1      603.04      590.05     25.95 o 
 -19   3   1       10.69       11.58      2.82 o 
 -17   3   1      312.97      291.37     10.55 o 
 -15   3   1      249.02      280.19     10.62 o 
 -13   3   1     1853.93     1937.20     49.72 o 
 -11   3   1      500.74      531.94     13.63 o 
  -9   3   1     1195.24     1075.68     34.41 o 
  -7   3   1    10742.24    11021.67    339.99 o 
  -5   3   1     1298.34     1303.05     64.49 o 
  -3   3   1       67.25       84.27      3.14 o 
  -1   3   1     6558.58     7382.16    104.09 o 
   1   3   1      862.28      907.63     35.49 o 
   3   3   1      514.18      486.30     26.23 o 
   5   3   1      807.93      781.98     22.48 o 
   7   3   1     6813.49     8010.84    677.48 o 
   9   3   1       16.84       22.65      2.92 o 
  11   3   1      268.65      256.52      6.97 o 
  13   3   1        1.21        4.58      2.59 o 
  15   3   1      906.69      881.03     41.22 o 
  17   3   1       26.61       19.32      3.87 o 
  19   3   1      224.20      213.45     13.88 o 
  21   3   1      667.66      683.65     33.05 o 
  23   3   1        0.29        4.16      6.52 o 
 -22   4   1       83.66      106.37     13.31 o 
 -20   4   1       12.62       19.98      3.88 o 
 -18   4   1      106.22      106.58      7.13 o 
 -16   4   1        0.36        1.93      1.73 o 
 -14   4   1      887.90      946.84     27.53 o 
 -12   4   1       86.83      100.92      8.70 o 
 -10   4   1       88.36       80.91      4.43 o 
  -8   4   1      518.55      514.25     15.96 o 
  -6   4   1       18.67       11.07      2.94 o 
  -4   4   1      327.59      336.15     10.98 o 
  -2   4   1     5654.38     6286.03    284.17 o 
   0   4   1     2839.63     2852.95     99.71 o 
   2   4   1        0.29        4.61      3.19 o 
   4   4   1     1926.82     2052.45    106.46 o 
   6   4   1      833.65      880.43     26.20 o 
   8   4   1     1008.10     1018.66     38.80 o 
  10   4   1      166.72      155.25     10.08 o 
  12   4   1      240.58      269.84     10.50 o 
  14   4   1      846.21      864.70     17.75 o 
  16   4   1      143.89      104.96      6.33 o 
  18   4   1      349.07      354.24     23.70 o 
  20   4   1        0.08        2.19      3.05 o 
 -21   5   1       85.09       80.44     12.45 o 
 -19   5   1       14.65       18.94      4.14 o 
 -17   5   1       40.91       28.21      4.97 o 
 -15   5   1        0.25        3.46      2.62 o 
 -13   5   1       17.70        9.37      2.28 o 
 -11   5   1      309.72      307.80     16.91 o 
  -9   5   1      656.81      567.59     28.04 o 
  -7   5   1     1968.26     2115.67     59.76 o 
  -5   5   1      697.28      698.97     40.46 o 
  -3   5   1       14.32        5.75      1.71 o 
  -1   5   1      232.18      219.54     10.70 o 
   1   5   1        9.52       12.62      2.17 o 
   3   5   1        9.84        7.82      2.37 o 
   5   5   1      951.85     1034.75     47.89 o 
   7   5   1      480.25      415.70     15.99 o 
   9   5   1      332.45      329.36     16.28 o 
  11   5   1       29.97       29.58      3.25 o 
  13   5   1       29.72       31.59      3.82 o 
  15   5   1      144.35      154.06      6.69 o 
  17   5   1       14.48       13.26      3.05 o 
  19   5   1      204.51      222.70     20.10 o 
 -20   6   1       24.10       24.43      6.14 o 
 -18   6   1        0.85        3.34      3.87 o 
 -16   6   1       24.31       10.29      4.53 o 
 -14   6   1       28.13       26.55      5.09 o 
 -12   6   1        6.84       16.37      7.14 o 
 -10   6   1       24.91        9.64      4.04 o 
  -8   6   1       24.67       18.62      2.98 o 
  -6   6   1       65.36       68.46      4.27 o 
  -4   6   1      121.03      119.18     11.57 o 
  -2   6   1      235.18      193.33     13.96 o 
   0   6   1      233.35      207.23      6.88 o 
   2   6   1        2.58        9.65      5.82 o 
   4   6   1      191.96      181.62      6.29 o 
   6   6   1       33.16       28.02      3.51 o 
   8   6   1        7.57        8.84      3.60 o 
  10   6   1        1.08        2.91      2.38 o 
  12   6   1      135.59      127.78      7.57 o 
  14   6   1       31.31       22.89      3.33 o 
  16   6   1        0.89        2.39      3.42 o 
  18   6   1        0.01       23.78     10.68 o 
 -17   7   1        8.00       19.06      6.81 o 
 -15   7   1        0.02       -0.30      5.05 o 
 -13   7   1        1.51        7.78      6.10 o 
 -11   7   1       12.52       24.04      6.61 o 
  -9   7   1       33.26       22.71      5.68 o 
  -7   7   1      100.73       79.64     10.21 o 
  -5   7   1      142.23      110.69     10.34 o 
  -3   7   1        4.06        3.34      2.66 o 
  -1   7   1       42.24       41.77      3.77 o 
   1   7   1       17.29       20.49      3.03 o 
   3   7   1       96.61      114.08      7.56 o 
   5   7   1       87.54       77.48      5.98 o 
   7   7   1       64.81       47.55      4.21 o 
   9   7   1       39.25       32.20      3.66 o 
  11   7   1       66.12       62.82      7.55 o 
  13   7   1       17.36       16.22      6.39 o 
  15   7   1        1.45        3.56      3.77 o 
 -14   8   1        2.70        7.10      4.68 o 
 -12   8   1       18.74       23.22      5.53 o 
 -10   8   1        3.63        2.75      4.43 o 
  -8   8   1       30.40       26.10      5.91 o 
  -6   8   1       16.54       15.60      5.24 o 
  -4   8   1      149.57      122.09      7.71 o 
  -2   8   1        1.17        1.81      4.88 o 
   0   8   1        8.00        2.55      3.09 o 
   2   8   1       11.26       10.20      2.43 o 
   4   8   1       11.49       16.40      3.27 o 
   6   8   1       16.43       20.95      4.20 o 
   8   8   1        0.33        2.56      3.70 o 
  10   8   1       54.30       57.68      6.84 o 
  12   8   1        0.22        4.63      4.20 o 
  -9   9   1       12.44       10.18      4.84 o 
  -7   9   1        0.09       -0.95      3.76 o 
  -5   9   1        9.11        5.21      3.71 o 
  -3   9   1       17.00       26.74      5.42 o 
  -1   9   1        6.18       16.52      7.68 o 
   1   9   1        9.05        8.04      5.68 o 
   3   9   1       12.97        4.26      4.20 o 
   5   9   1       27.98       17.22      4.86 o 
   7   9   1        0.12        8.20      4.64 o 
 -26   0   2      268.68      247.56     13.75 o 
 -24   0   2        0.26       -3.39      5.45 o 
 -22   0   2      387.52      390.48     20.47 o 
 -20   0   2      623.63      595.27     38.92 o 
 -18   0   2     1876.59     1805.41    141.56 o 
 -16   0   2      161.49      170.07      8.23 o 
 -14   0   2     4303.54     4133.95    454.42 o 
 -12   0   2     2324.94     2610.46    233.93 o 
 -10   0   2     1654.42     1700.73    115.49 o 
  -8   0   2     8116.12     7487.39     53.24 o 
  -4   0   2    10596.38    10525.78     50.47 o 
  -2   0   2       76.76       63.12      2.67 o 
   0   0   2    13864.14    13126.62    478.89 o 
   2   0   2     1230.36     1312.40     45.57 o 
   4   0   2      618.73      475.99     26.74 o 
   6   0   2      697.21      666.00     47.25 o 
   8   0   2     4441.79     4536.31    184.76 o 
  10   0   2      589.74      709.44     44.15 o 
  12   0   2     2675.81     2679.59     55.91 o 
  14   0   2    10307.68    12055.61    433.95 o 
  16   0   2      404.42      386.66     21.30 o 
  18   0   2       77.02       59.15     10.33 o 
  20   0   2       36.54       43.30      9.30 o 
  22   0   2      193.01      173.36     30.20 o 
 -25   1   2      330.79      310.63     19.30 o 
 -23   1   2      161.88      146.09     10.98 o 
 -21   1   2      260.64      293.32     18.16 o 
 -19   1   2        0.41       -0.28      2.49 o 
 -17   1   2      261.44      280.59     10.93 o 
 -15   1   2      549.99      567.76     24.89 o 
 -13   1   2      339.39      363.45     13.59 o 
 -11   1   2      549.47      697.93     30.95 o 
  -9   1   2     9806.05    10407.18    422.78 o 
  -7   1   2     5919.58     6112.02    231.71 o 
  -5   1   2     5711.46     6350.30    214.69 o 
  -3   1   2    42312.84    44503.95   1796.82 o 
  -1   1   2    10677.08    10421.16    389.29 o 
   1   1   2     1886.24     1788.51     37.92 o 
   3   1   2       74.99       84.09      5.13 o 
   5   1   2     5195.50     5200.69     89.70 o 
   7   1   2    12226.06    13450.56    322.51 o 
   9   1   2       14.58       21.47      2.74 o 
  11   1   2     1125.26     1116.61     35.25 o 
  13   1   2        3.40        8.67      3.84 o 
  15   1   2      248.82      243.25     15.99 o 
  17   1   2       40.34       56.06      7.25 o 
  19   1   2      833.14      825.13     36.20 o 
  21   1   2      284.00      319.24     34.38 o 
  23   1   2       81.56       74.66      9.78 o 
 -24   2   2       55.99       65.41      6.27 o 
 -22   2   2       30.65       30.00      4.24 o 
 -20   2   2      147.27      133.86      6.81 o 
 -18   2   2      641.15      616.77     19.56 o 
 -16   2   2      130.44      137.56      5.40 o 
 -14   2   2      781.36      793.32     30.93 o 
 -12   2   2      903.99     1014.02     33.24 o 
 -10   2   2      516.04      514.60     14.67 o 
  -8   2   2      430.45      433.70     17.49 o 
  -6   2   2      240.74      231.69     10.20 o 
  -4   2   2      215.92      157.74      6.95 o 
  -2   2   2     2582.87     2820.64     94.15 o 
   0   2   2     2478.97     2659.69    106.69 o 
   2   2   2      440.40      505.14     18.58 o 
   4   2   2      436.70      428.18     10.39 o 
   6   2   2     1276.43     1498.87     45.68 o 
   8   2   2      855.45      854.98     22.57 o 
  10   2   2       62.38       71.70      3.20 o 
  12   2   2     1737.32     1671.07     80.60 o 
  14   2   2     2011.83     2265.05     61.09 o 
  16   2   2       14.80       18.93      4.68 o 
  18   2   2       77.50       83.19      7.94 o 
  20   2   2        5.20        2.63      4.85 o 
  22   2   2       37.75       49.32      7.60 o 
 -25   3   2        0.58       -0.46     10.32 o 
 -23   3   2        0.46        2.17      3.31 o 
 -21   3   2        1.50        3.22      2.31 o 
 -19   3   2        3.48        9.81      2.95 o 
 -17   3   2       27.06       20.11      2.68 o 
 -15   3   2      165.70      147.50      7.61 o 
 -13   3   2       34.37       36.52      2.95 o 
 -11   3   2      197.55      214.70      7.77 o 
  -9   3   2     1567.07     1538.93     67.76 o 
  -7   3   2      801.17      759.87     36.59 o 
  -5   3   2       45.65       40.08      3.51 o 
  -3   3   2      776.91      859.34     35.76 o 
  -1   3   2      479.78      476.90     15.19 o 
   1   3   2      580.44      612.30     24.17 o 
   3   3   2      455.30      549.28     28.05 o 
   5   3   2      673.85      770.78     27.74 o 
   7   3   2      811.91      931.11     33.84 o 
   9   3   2       65.60       86.18      4.35 o 
  11   3   2       75.11       84.93      5.05 o 
  13   3   2       13.50       15.10      2.36 o 
  15   3   2       15.95       11.76      3.70 o 
  17   3   2      135.33      120.51      8.76 o 
  19   3   2      170.98      191.20     19.31 o 
  21   3   2        3.75        9.34      4.07 o 
 -24   4   2        1.38        5.00     10.36 o 
 -22   4   2        0.01        5.29      4.17 o 
 -20   4   2        0.22        3.11      4.15 o 
 -18   4   2        0.03        1.98      2.29 o 
 -16   4   2       20.70       18.35      2.65 o 
 -14   4   2      263.49      286.17     10.03 o 
 -12   4   2        6.90       10.27      3.68 o 
 -10   4   2      184.37      199.70      9.20 o 
  -8   4   2        8.75        7.53      1.44 o 
  -6   4   2        9.21        6.85      2.80 o 
  -4   4   2      397.59      422.53     18.37 o 
  -2   4   2       41.13       33.39      2.29 o 
   0   4   2       37.00       51.33      3.12 o 
   2   4   2       56.58       52.93      3.63 o 
   4   4   2       12.01       14.01      2.48 o 
   6   4   2      645.17      680.43     21.28 o 
   8   4   2       54.64       53.96      4.05 o 
  10   4   2      224.32      240.76      7.16 o 
  12   4   2       21.71       23.12      2.94 o 
  14   4   2        0.90        5.68      2.32 o 
  16   4   2       15.70       15.85      4.87 o 
  18   4   2      166.51      171.89     14.96 o 
  20   4   2        3.62        5.99      3.72 o 
 -21   5   2       25.16       27.59      5.32 o 
 -19   5   2       46.99       65.69      7.11 o 
 -17   5   2      189.96      192.27     11.49 o 
 -15   5   2      341.14      331.71     16.79 o 
 -13   5   2        1.12       -3.68      3.68 o 
 -11   5   2      480.47      568.32     14.04 o 
  -9   5   2        0.06        1.84      4.53 o 
  -7   5   2      273.80      356.69     24.60 o 
  -5   5   2        0.05        5.41      2.35 o 
  -3   5   2       56.64       58.35      3.39 o 
  -1   5   2       15.62       13.03      3.20 o 
   1   5   2      471.13      521.93     23.16 o 
   3   5   2     2188.76     2403.43    114.09 o 
   5   5   2      469.38      470.97     20.47 o 
   7   5   2       30.36       22.51      3.17 o 
   9   5   2       86.76       91.12      5.36 o 
  11   5   2      103.73      109.10      5.53 o 
  13   5   2        2.90        1.14      2.44 o 
  15   5   2      108.11      108.87      6.77 o 
  17   5   2       35.31       27.21      4.53 o 
  19   5   2        4.61       10.60      4.25 o 
 -20   6   2       34.75       27.06      6.10 o 
 -18   6   2        0.30        1.83      4.22 o 
 -16   6   2       36.28       38.42      5.66 o 
 -14   6   2      632.29      743.29     16.96 o 
 -12   6   2        4.00        0.99      5.68 o 
 -10   6   2       38.55       26.56      5.27 o 
  -8   6   2       50.48       46.49      5.81 o 
  -6   6   2       43.02       31.15      6.37 o 
  -4   6   2      140.28      146.22     14.21 o 
  -2   6   2       70.11       51.54      4.90 o 
   0   6   2      215.41      235.56     11.99 o 
   2   6   2      176.12      175.95     10.69 o 
   4   6   2        2.61        1.87      3.42 o 
   6   6   2      389.80      324.24     10.41 o 
   8   6   2      449.56      502.60     23.56 o 
  10   6   2       25.56       22.71      4.05 o 
  12   6   2       41.49       65.43      6.95 o 
  14   6   2       41.83       41.95      4.02 o 
  16   6   2        2.60       -2.82      3.31 o 
 -17   7   2       12.03       12.67      5.41 o 
 -15   7   2        6.54        7.34      6.66 o 
 -13   7   2       24.69       32.78      5.70 o 
 -11   7   2       32.38       43.14      6.53 o 
  -9   7   2       16.50       13.30      5.25 o 
  -7   7   2      189.29      219.93     11.37 o 
  -5   7   2       11.55        9.48      3.95 o 
  -3   7   2       26.29       25.54      4.17 o 
  -1   7   2       16.31       10.74      2.88 o 
   1   7   2      129.83      112.24      5.35 o 
   3   7   2      194.87      156.74      6.24 o 
   5   7   2       40.67       43.32      3.90 o 
   7   7   2       45.39       56.07      4.72 o 
   9   7   2        0.15        8.69      3.35 o 
  11   7   2       15.96       15.74      3.20 o 
  13   7   2        9.91        7.79      3.62 o 
  15   7   2       45.07       58.22     15.96 o 
 -14   8   2       20.61       15.39      5.98 o 
 -12   8   2       12.56        8.93      5.09 o 
 -10   8   2        4.78        6.17      5.27 o 
  -8   8   2        0.60       -0.25      4.32 o 
  -6   8   2        0.08        0.93      4.31 o 
  -4   8   2       18.11       20.48      5.81 o 
  -2   8   2       22.37       23.53      4.50 o 
   0   8   2       17.78       13.26      4.63 o 
   2   8   2        0.80        3.76      2.42 o 
   4   8   2       20.84       22.70      3.04 o 
   6   8   2        3.51       10.29      3.44 o 
   8   8   2       12.99       14.47      4.35 o 
  10   8   2        2.61        5.44      3.61 o 
  12   8   2       23.58       23.05      7.08 o 
  -9   9   2        8.30       10.78      7.14 o 
  -7   9   2        7.47       23.44      8.65 o 
  -5   9   2        0.77        2.17      4.16 o 
  -3   9   2        3.65        7.55      4.45 o 
  -1   9   2        0.24        5.97      3.99 o 
   1   9   2        0.39       -3.42      3.99 o 
   3   9   2        1.12        9.85      5.31 o 
   5   9   2        2.82        9.73      9.30 o 
 -25   1   3       71.53       66.31      9.67 o 
 -23   1   3       13.81       14.18      4.16 o 
 -21   1   3       69.66       76.72      4.79 o 
 -19   1   3        9.75        7.13      3.16 o 
 -17   1   3        5.48       11.48      4.38 o 
 -15   1   3      173.80      176.10      5.57 o 
 -13   1   3       34.13       31.60      3.07 o 
 -11   1   3      797.78      793.82     27.51 o 
  -9   1   3      451.51      428.14     20.70 o 
  -7   1   3      157.29      141.59      3.74 o 
  -5   1   3      140.12      148.97      6.36 o 
  -3   1   3     3337.39     2826.44     17.52 o 
  -1   1   3      167.62      138.29      5.75 o 
   1   1   3     5397.18     5250.21    157.96 o 
   3   1   3       50.13       45.74      2.38 o 
   5   1   3      290.32      233.21      9.83 o 
   7   1   3      826.88      828.82     16.32 o 
   9   1   3       83.58       94.54      6.87 o 
  11   1   3      455.05      435.71     17.05 o 
  13   1   3       25.54       32.31      4.49 o 
  15   1   3       33.41       33.08      4.69 o 
  17   1   3      156.83      147.16      9.69 o 
  19   1   3       51.09       42.81      6.78 o 
  21   1   3       88.02       81.70      7.82 o 
 -26   2   3       10.55       21.32      7.86 o 
 -24   2   3       44.72       43.64      4.56 o 
 -22   2   3        5.43        9.82      2.73 o 
 -20   2   3       57.10       46.18      4.27 o 
 -18   2   3      624.63      669.28     16.72 o 
 -16   2   3     1556.29     1584.75     31.23 o 
 -14   2   3     1239.75     1273.27     29.55 o 
 -12   2   3        0.29        9.73      3.57 o 
 -10   2   3     2341.11     2409.81     81.12 o 
  -8   2   3      201.62      197.24     11.61 o 
  -6   2   3      396.20      334.45      8.03 o 
  -4   2   3      880.41      915.19     48.27 o 
  -2   2   3     1327.26     1084.05     49.25 o 
   0   2   3     2063.53     1900.12     74.04 o 
   2   2   3     3626.98     3964.71    119.78 o 
   4   2   3     4105.02     4357.04    163.10 o 
   6   2   3       31.12       39.64      2.43 o 
   8   2   3      384.29      302.56      5.55 o 
  10   2   3        1.55        4.95      3.01 o 
  12   2   3     1547.03     1508.62     76.73 o 
  14   2   3      340.07      357.85     13.76 o 
  16   2   3      161.54      143.47      9.55 o 
  18   2   3      343.96      333.36     24.72 o 
  20   2   3        0.81        6.98      3.24 o 
 -25   3   3       72.31       87.58     14.27 o 
 -23   3   3        0.66        5.27      2.77 o 
 -21   3   3      238.79      247.18     21.87 o 
 -19   3   3        0.30        5.93      4.61 o 
 -17   3   3       40.57       45.53      3.26 o 
 -15   3   3      231.11      279.35     12.14 o 
 -13   3   3      356.84      310.86     12.39 o 
 -11   3   3      166.00      166.80     12.60 o 
  -9   3   3        2.38        9.38      3.14 o 
  -7   3   3     3599.91     4006.73    133.75 o 
  -5   3   3      971.40     1136.12     18.47 o 
  -3   3   3     1434.50     1442.45     47.28 o 
  -1   3   3        4.91        2.95      1.55 o 
   1   3   3     6647.85     6917.40    259.52 o 
   3   3   3      152.37      131.96      4.35 o 
   5   3   3     1654.11     1635.46     45.06 o 
   7   3   3     2715.88     2944.47     75.86 o 
   9   3   3       16.14       14.74      2.17 o 
  11   3   3      411.54      436.70     18.54 o 
  13   3   3      417.87      363.82     12.77 o 
  15   3   3      553.77      546.14     18.61 o 
  17   3   3       46.46       39.99      5.74 o 
  19   3   3       64.36       62.31      7.97 o 
 -24   4   3       37.20       40.96      7.69 o 
 -22   4   3        4.86       14.77      4.16 o 
 -20   4   3      139.70      135.39      9.53 o 
 -18   4   3        9.70       15.19      4.17 o 
 -16   4   3      218.26      206.80     14.75 o 
 -14   4   3     1278.08     1368.24     65.36 o 
 -12   4   3        0.73       10.71      5.29 o 
 -10   4   3     1751.18     1987.95     52.23 o 
  -8   4   3       30.60       33.04      4.42 o 
  -6   4   3       62.71       42.09      5.21 o 
  -4   4   3      509.83      584.20     20.18 o 
  -2   4   3      803.02      732.17     21.01 o 
   0   4   3     2438.65     2640.26     55.40 o 
   2   4   3        5.15        8.27      3.02 o 
   4   4   3      167.91      189.17      7.82 o 
   6   4   3      210.59      205.62      5.95 o 
   8   4   3      144.65      143.82      5.70 o 
  10   4   3        9.88       16.63      3.09 o 
  12   4   3     1472.16     1502.28     33.86 o 
  14   4   3      105.25      122.85      8.79 o 
  16   4   3       66.63       84.38      8.84 o 
  18   4   3      302.70      299.49     14.93 o 
 -21   5   3       10.82       21.66      6.12 o 
 -19   5   3       16.06       18.34      5.02 o 
 -17   5   3      147.22      133.07      9.47 o 
 -15   5   3        2.01       11.46      4.14 o 
 -13   5   3       27.63       18.71      4.50 o 
 -11   5   3       32.80       56.22      6.43 o 
  -9   5   3       20.02       12.42      4.69 o 
  -7   5   3      111.40      121.78      8.93 o 
  -5   5   3       98.76       99.40      7.02 o 
  -3   5   3      294.80      266.95     19.66 o 
  -1   5   3       93.60       81.13      5.88 o 
   1   5   3      367.09      332.88     17.35 o 
   3   5   3      273.61      274.42     10.14 o 
   5   5   3      815.50      845.34     28.79 o 
   7   5   3      344.74      340.49     13.02 o 
   9   5   3       25.48       33.73      2.94 o 
  11   5   3       99.12      121.71      6.88 o 
  13   5   3        7.96        6.01      2.68 o 
  15   5   3       61.74       61.58      7.21 o 
  17   5   3        0.41        1.96      3.82 o 
 -20   6   3        0.02        2.88      4.13 o 
 -18   6   3        2.30       16.26     11.86 o 
 -16   6   3       35.85       21.52      5.92 o 
 -14   6   3       46.74       42.34      6.52 o 
 -12   6   3        3.07        5.30      4.93 o 
 -10   6   3       92.00       80.99      7.49 o 
  -8   6   3       79.79       77.80      7.05 o 
  -6   6   3        0.43        1.77      4.47 o 
  -4   6   3       17.38       23.11      3.91 o 
  -2   6   3      219.75      209.03     15.36 o 
   0   6   3       75.63       53.82      3.60 o 
   2   6   3        1.78        5.27      2.38 o 
   4   6   3       26.03       23.19      3.35 o 
   6   6   3        0.04        5.02      2.79 o 
   8   6   3       60.48       60.18      4.48 o 
  10   6   3      107.26      111.40      7.91 o 
  12   6   3      134.17      110.07      6.45 o 
  14   6   3       25.44       23.35      4.42 o 
  16   6   3       34.11       29.72      6.53 o 
 -17   7   3        2.55       14.53     13.41 o 
 -15   7   3        0.02        4.99      4.82 o 
 -13   7   3        1.20        4.42      4.83 o 
 -11   7   3        1.55       15.79      5.99 o 
  -9   7   3        0.65        0.22      4.67 o 
  -7   7   3       90.08      119.48     12.63 o 
  -5   7   3        8.02       25.17      6.27 o 
  -3   7   3        0.33        3.12      3.08 o 
  -1   7   3        4.87        6.32      3.48 o 
   1   7   3        5.00        7.46      2.59 o 
   3   7   3        1.63        3.52      2.76 o 
   5   7   3        1.08        2.47      2.68 o 
   7   7   3        0.47       -0.82      2.57 o 
   9   7   3        2.60        3.48      2.65 o 
  11   7   3        3.56        4.74      1.88 o 
  13   7   3       23.79       25.42      5.31 o 
 -14   8   3        0.88        3.40      4.85 o 
 -12   8   3        9.32       12.60      5.95 o 
 -10   8   3        8.44        5.99      5.05 o 
  -8   8   3       36.85       10.73      7.24 o 
  -6   8   3        7.56       12.00      3.39 o 
  -4   8   3       85.60       91.74     10.28 o 
  -2   8   3        0.85       13.00      4.20 o 
   0   8   3        2.06        6.04      3.76 o 
   2   8   3       23.30       21.86      3.54 o 
   4   8   3        8.79       12.36      3.35 o 
   6   8   3       22.85       21.65      4.03 o 
   8   8   3       16.95       10.70      5.12 o 
  10   8   3       94.01       76.39      8.00 o 
  -9   9   3        5.39        8.89      4.78 o 
  -7   9   3       18.27       12.26      4.96 o 
  -5   9   3        4.80        7.81      3.70 o 
  -3   9   3        0.00        6.75      3.31 o 
  -1   9   3        1.95        7.73      3.50 o 
   1   9   3       18.14       23.76      5.04 o 
   3   9   3        1.27        0.60      4.27 o 
 -26   0   4        1.68       -2.37      4.40 o 
 -24   0   4      116.04      132.88      9.55 o 
 -22   0   4        1.51        0.48      3.70 o 
 -20   0   4      252.01      209.61      9.31 o 
 -18   0   4      330.44      320.12     23.06 o 
 -16   0   4      318.35      339.21     16.56 o 
 -14   0   4      539.17      540.77     37.45 o 
 -12   0   4     4906.01     5315.68    359.70 o 
 -10   0   4      108.53      155.98     13.75 o 
  -8   0   4     2868.43     2683.46    145.35 o 
  -6   0   4    15944.34    16458.26   1128.07 o 
  -4   0   4     5332.55     4966.82     92.51 o 
  -2   0   4     3110.20     2908.80     96.29 o 
   0   0   4     6538.45     6191.05    162.04 o 
   2   0   4       52.10       16.68      2.13 o 
   4   0   4     6025.11     6847.46    209.18 o 
   6   0   4      364.27      467.44     24.96 o 
   8   0   4     3709.29     3690.00    263.19 o 
  10   0   4      432.52      369.84     28.75 o 
  12   0   4       48.23       57.56     10.80 o 
  14   0   4      342.88      359.40     37.91 o 
  16   0   4      326.47      313.20     26.05 o 
  18   0   4      265.87      219.39     19.54 o 
  20   0   4       52.95       32.87     13.79 o 
 -25   1   4       78.43       83.53      6.50 o 
 -23   1   4       49.49       44.11      4.08 o 
 -21   1   4      868.86      832.02     37.79 o 
 -19   1   4       25.24       17.61      2.62 o 
 -17   1   4      136.11      145.72      8.31 o 
 -15   1   4       98.60      116.96     11.41 o 
 -13   1   4      580.92      475.01     21.00 o 
 -11   1   4     4312.85     4831.14    283.36 o 
  -9   1   4     4549.46     4576.25    195.64 o 
  -7   1   4     1624.05     1475.93     65.70 o 
  -5   1   4      407.05      508.23     18.03 o 
  -3   1   4        7.39       22.35      2.52 o 
  -1   1   4      224.09      218.36      4.61 o 
   1   1   4     2636.95     2562.85     84.38 o 
   3   1   4     1240.42     1336.68     45.39 o 
   5   1   4     4597.72     4381.00    184.75 o 
   7   1   4     1774.02     1758.25     57.87 o 
   9   1   4       16.53       26.90      4.60 o 
  11   1   4     3547.48     3730.77    134.89 o 
  13   1   4       51.23       50.89      5.74 o 
  15   1   4      409.18      436.50     21.65 o 
  17   1   4        0.37        6.28      4.86 o 
  19   1   4      390.77      423.82     15.23 o 
 -26   2   4        1.04        5.93      2.98 o 
 -24   2   4       32.56       31.11      5.01 o 
 -22   2   4        8.15        5.22      3.86 o 
 -20   2   4       38.98       32.39      3.42 o 
 -18   2   4      201.47      180.85      5.95 o 
 -16   2   4       86.94       79.13      4.01 o 
 -14   2   4       16.09       14.70      1.99 o 
 -12   2   4      566.81      574.63     14.60 o 
 -10   2   4      790.19      701.34     28.02 o 
  -8   2   4      105.60      115.81      4.47 o 
  -6   2   4     2445.22     2694.70     96.00 o 
  -4   2   4     1323.37     1535.49     66.04 o 
  -2   2   4     1109.61     1066.83     44.51 o 
   0   2   4      534.86      475.03     16.40 o 
   2   2   4        2.82        6.06      2.15 o 
   4   2   4     1859.85     2183.21     47.56 o 
   6   2   4       46.01       73.67      4.09 o 
   8   2   4      441.04      411.46     15.67 o 
  10   2   4        0.31        6.33      5.44 o 
  12   2   4       70.03       67.87      7.07 o 
  14   2   4        0.19       13.05      4.11 o 
  16   2   4      133.28      143.11      9.92 o 
  18   2   4       99.76      107.40      9.01 o 
  20   2   4       53.21       55.49      8.07 o 
 -25   3   4       19.02       16.30      4.75 o 
 -23   3   4        7.81        2.38      2.92 o 
 -21   3   4       78.64       72.41      6.98 o 
 -19   3   4        0.16        4.13      4.71 o 
 -17   3   4        4.58        2.51      2.01 o 
 -15   3   4       48.19       49.19      6.15 o 
 -13   3   4       22.25       29.89      5.07 o 
 -11   3   4       23.85       32.24      4.39 o 
  -9   3   4       10.39       24.18      4.78 o 
  -7   3   4       82.38       69.34     10.18 o 
  -5   3   4      131.13      182.08     18.82 o 
  -3   3   4       14.41       16.81      1.64 o 
  -1   3   4       98.70       84.24      4.52 o 
   1   3   4      163.81      168.88      7.66 o 
   3   3   4      345.49      362.58     11.60 o 
   5   3   4      862.46      965.32     42.27 o 
   7   3   4       47.02       52.93      4.45 o 
   9   3   4       54.84       68.21      7.13 o 
  11   3   4       22.37       33.55      4.93 o 
  13   3   4        3.05       13.27      4.12 o 
  15   3   4        4.63       11.12      4.17 o 
  17   3   4       43.38       27.04      5.64 o 
  19   3   4       40.58       41.72      6.81 o 
 -24   4   4        3.69        8.37      3.96 o 
 -22   4   4       29.76       19.56      4.36 o 
 -20   4   4       49.61       40.50      7.99 o 
 -18   4   4       47.80       46.12      5.29 o 
 -16   4   4       36.89       28.90      4.66 o 
 -14   4   4       35.73       48.95      6.24 o 
 -12   4   4      138.98      154.83     11.23 o 
 -10   4   4       21.42       21.18      4.93 o 
  -8   4   4        1.12        1.35      4.72 o 
  -6   4   4       26.34       41.94      6.72 o 
  -4   4   4       56.33       51.58      4.63 o 
  -2   4   4        3.79       10.49      1.73 o 
   0   4   4     1003.85     1120.46     38.25 o 
   2   4   4        0.02        6.05      3.71 o 
   4   4   4        8.64        8.98      3.63 o 
   6   4   4        0.14        3.67      3.17 o 
   8   4   4       39.19       29.49      3.18 o 
  10   4   4       39.49       27.41      3.60 o 
  12   4   4       33.14       32.95      5.84 o 
  14   4   4       21.42       17.09      4.32 o 
  16   4   4       53.85       53.29      6.47 o 
  18   4   4        0.41        5.71      3.53 o 
 -21   5   4       23.44       16.55      6.10 o 
 -19   5   4       97.55      102.13      9.08 o 
 -17   5   4      301.91      322.11     17.93 o 
 -15   5   4       27.10       33.88      6.25 o 
 -13   5   4       48.66       58.97      7.82 o 
 -11   5   4       40.78       58.75      7.45 o 
  -9   5   4        2.18        5.93      3.22 o 
  -7   5   4      254.86      255.59     10.77 o 
  -5   5   4        2.02        7.97      4.49 o 
  -3   5   4      466.77      424.06     14.08 o 
  -1   5   4      267.09      261.80     16.47 o 
   1   5   4       50.66       49.30      3.77 o 
   3   5   4      542.14      575.70     23.97 o 
   5   5   4       97.22      106.78      5.17 o 
   7   5   4       75.19       72.22      4.33 o 
   9   5   4       10.54        9.33      2.38 o 
  11   5   4       69.92       69.80      6.60 o 
  13   5   4       14.76       10.80      4.67 o 
  15   5   4      176.73      148.30     11.90 o 
 -20   6   4       98.19       72.12      8.36 o 
 -18   6   4       37.80       25.33      5.70 o 
 -16   6   4        7.99        6.45      4.99 o 
 -14   6   4      104.96      125.82      9.51 o 
 -12   6   4        1.90       10.37      6.04 o 
 -10   6   4       84.94       97.43      7.94 o 
  -8   6   4       11.42        8.80      5.64 o 
  -6   6   4      147.71      149.58      9.51 o 
  -4   6   4        2.89        4.18      3.85 o 
  -2   6   4        3.57       15.15      3.02 o 
   0   6   4     1231.21     1367.98     64.20 o 
   2   6   4       75.09       60.29      4.78 o 
   4   6   4        8.79        7.93      2.61 o 
   6   6   4        8.13        5.53      2.49 o 
   8   6   4       73.78       67.11      4.39 o 
  10   6   4       44.90       36.21      4.08 o 
  12   6   4       76.40       94.08      9.37 o 
  14   6   4       25.53       27.15      5.27 o 
 -17   7   4       36.58       46.17      8.30 o 
 -15   7   4       11.73       20.05      6.15 o 
 -13   7   4       25.58       21.05      5.81 o 
 -11   7   4        0.99        3.47      3.66 o 
  -9   7   4        0.14        9.36      6.20 o 
  -7   7   4       96.00      113.90      9.36 o 
  -5   7   4        0.14        0.86      2.80 o 
  -3   7   4       54.77       43.20      5.94 o 
  -1   7   4       28.02       27.14      5.94 o 
   1   7   4       29.65       39.71      4.61 o 
   3   7   4        7.15        7.88      5.17 o 
   5   7   4       51.97       63.11      4.32 o 
   7   7   4       53.36       43.25      4.29 o 
   9   7   4       45.96       57.84      6.34 o 
  11   7   4       14.61       10.95      5.45 o 
 -14   8   4        3.26        1.21      4.67 o 
 -12   8   4        0.02        8.80      5.06 o 
 -10   8   4       22.30       24.82      5.64 o 
  -8   8   4       10.40       10.90      3.61 o 
  -6   8   4       23.26       24.28      6.75 o 
  -4   8   4        2.53        0.02      3.12 o 
  -2   8   4       23.51       30.15      5.74 o 
   0   8   4       20.45       12.15      3.39 o 
   2   8   4        0.86        4.75      3.45 o 
   4   8   4       10.25        8.27      3.71 o 
   6   8   4        2.87        5.07      3.47 o 
   8   8   4        6.82        7.00      3.05 o 
  -7   9   4        2.25        7.00      5.61 o 
  -5   9   4        0.08        2.96      4.85 o 
  -3   9   4        0.37       -0.47      4.94 o 
  -1   9   4        2.16        1.79      2.87 o 
   1   9   4        1.37        2.19      3.97 o 
 -25   1   5        0.10        4.24      2.91 o 
 -23   1   5        2.91        2.36      2.93 o 
 -21   1   5      144.04      137.73      7.95 o 
 -19   1   5       32.67       24.82      3.17 o 
 -17   1   5      288.12      287.31      7.90 o 
 -15   1   5       45.65       39.43      3.27 o 
 -13   1   5      286.53      255.05      9.29 o 
 -11   1   5      405.66      419.56     21.82 o 
  -9   1   5      540.26      461.89     20.35 o 
  -7   1   5      186.48      178.54     10.72 o 
  -5   1   5       16.70        6.63      1.75 o 
  -3   1   5        0.61        5.80      3.39 o 
  -1   1   5      572.33      546.00      9.61 o 
   1   1   5      379.86      354.39     15.50 o 
   3   1   5      248.69      226.02     10.02 o 
   5   1   5      222.45      182.23     10.57 o 
   7   1   5       64.60       70.11      7.05 o 
   9   1   5       63.53       55.40      6.21 o 
  11   1   5      302.42      271.09     15.12 o 
  13   1   5       81.61       72.22      7.29 o 
  15   1   5      155.34      136.63     11.00 o 
  17   1   5        8.42       10.03      4.48 o 
 -26   2   5       10.09       11.46      3.59 o 
 -24   2   5      124.93      119.08      9.63 o 
 -22   2   5       82.95       55.92      5.98 o 
 -20   2   5       31.60       37.66      4.44 o 
 -18   2   5      192.52      212.36     11.62 o 
 -16   2   5       11.42        7.25      3.75 o 
 -14   2   5      187.37      179.56      6.89 o 
 -12   2   5      198.51      182.57      6.95 o 
 -10   2   5       62.41       67.73      5.03 o 
  -8   2   5      349.75      327.62     16.59 o 
  -6   2   5     1573.85     1539.81     65.48 o 
  -4   2   5      935.84      841.08     31.77 o 
  -2   2   5     5767.36     5747.15    212.95 o 
   0   2   5      679.18      615.64     20.33 o 
   2   2   5       73.86       60.23      3.79 o 
   4   2   5      773.39      746.50     31.91 o 
   6   2   5       91.66       87.09      4.83 o 
   8   2   5      551.46      568.99     32.57 o 
  10   2   5      187.13      146.88     12.46 o 
  12   2   5      184.70      163.16     12.82 o 
  14   2   5      260.04      235.49     19.62 o 
  16   2   5       16.94       27.69      5.92 o 
  18   2   5      225.36      218.77     12.01 o 
 -25   3   5        0.49        4.91      3.15 o 
 -23   3   5        3.21        2.78      4.17 o 
 -21   3   5      164.97      181.42     20.14 o 
 -19   3   5       83.54       68.61      7.00 o 
 -17   3   5      330.55      356.78     18.99 o 
 -15   3   5       12.77       24.22      4.72 o 
 -13   3   5     2363.30     2611.92    195.14 o 
 -11   3   5      101.71       93.99      8.58 o 
  -9   3   5      152.14      124.76      7.76 o 
  -7   3   5     1521.05     1562.98     93.94 o 
  -5   3   5       54.34       43.15      3.52 o 
  -3   3   5      214.09      162.30      7.83 o 
  -1   3   5      144.80      179.51      8.28 o 
   1   3   5      720.72      716.11     17.32 o 
   3   3   5      132.52      128.84      5.20 o 
   5   3   5      149.03      133.64      7.40 o 
   7   3   5      459.21      426.49     14.06 o 
   9   3   5      835.72      791.08     19.87 o 
  11   3   5      222.22      253.91     13.33 o 
  13   3   5       55.35       54.41      7.43 o 
  15   3   5      536.78      568.60     20.01 o 
  17   3   5        4.74       11.40      4.27 o 
 -24   4   5        2.72        9.93      3.78 o 
 -22   4   5        0.07       -0.30      4.51 o 
 -20   4   5      230.25      252.35     13.45 o 
 -18   4   5       81.85       97.17      8.60 o 
 -16   4   5       32.32       18.88      4.29 o 
 -14   4   5       21.08       22.67      4.70 o 
 -12   4   5      160.43      189.47     12.25 o 
 -10   4   5       34.43       50.40      5.74 o 
  -8   4   5      599.12      624.75     26.01 o 
  -6   4   5     1265.02     1489.70     57.55 o 
  -4   4   5        6.30        8.70      1.88 o 
  -2   4   5      860.18      886.40     37.37 o 
   0   4   5     1317.08     1329.32     48.42 o 
   2   4   5      217.98      236.68     10.56 o 
   4   4   5      447.48      445.19     10.76 o 
   6   4   5      253.74      232.38     10.04 o 
   8   4   5      293.50      352.79     10.30 o 
  10   4   5      143.18      106.12      8.13 o 
  12   4   5      267.37      268.02     15.24 o 
  14   4   5      104.83      129.33     15.98 o 
  16   4   5        9.33       16.62      6.84 o 
 -21   5   5        2.17        6.76      3.90 o 
 -19   5   5        5.37        6.48      5.52 o 
 -17   5   5       66.78       59.37      6.85 o 
 -15   5   5        2.32        5.96      4.47 o 
 -13   5   5      355.11      367.60     22.17 o 
 -11   5   5      114.46      124.53     10.65 o 
  -9   5   5       43.70       47.08      5.35 o 
  -7   5   5      100.28      115.07      9.07 o 
  -5   5   5        2.67        9.05      4.60 o 
  -3   5   5      262.85      291.13     18.93 o 
  -1   5   5      108.30      107.63      4.91 o 
   1   5   5       51.60       55.29      3.67 o 
   3   5   5        0.80        2.06      2.43 o 
   5   5   5       14.17       16.30      2.65 o 
   7   5   5        0.31        6.73      4.54 o 
   9   5   5      261.76      259.80     14.77 o 
  11   5   5       59.71       74.14      9.67 o 
  13   5   5       52.80       64.66      7.73 o 
  15   5   5       59.36       64.60      7.40 o 
 -20   6   5       38.26       45.97      5.91 o 
 -18   6   5       28.24       30.48      6.31 o 
 -16   6   5        0.87       11.88      5.41 o 
 -14   6   5        3.81        8.08      4.78 o 
 -12   6   5        0.00        4.15      4.41 o 
 -10   6   5       64.53       75.16      6.84 o 
  -8   6   5      221.70      223.47     11.17 o 
  -6   6   5      114.05      119.94      8.99 o 
  -4   6   5        0.06       -0.57      5.33 o 
  -2   6   5       61.46       56.08      6.36 o 
   0   6   5       22.28       17.06      3.25 o 
   2   6   5        0.23        4.31      3.31 o 
   4   6   5        8.59        7.96      2.47 o 
   6   6   5       54.56       50.20      3.98 o 
   8   6   5       69.70       70.04      5.03 o 
  10   6   5        7.45       15.86      4.10 o 
  12   6   5       14.26       23.57      5.58 o 
 -17   7   5        0.11        7.86      5.87 o 
 -15   7   5        9.09       10.68      5.97 o 
 -13   7   5        0.30        7.93      6.02 o 
 -11   7   5       25.68       36.18      8.20 o 
  -9   7   5        3.72        3.38      4.67 o 
  -7   7   5       17.80       19.72      4.74 o 
  -5   7   5       23.37       30.24      5.78 o 
  -3   7   5        1.49        4.88      3.49 o 
  -1   7   5        5.42        3.36      3.32 o 
   1   7   5        1.88        2.30      3.57 o 
   3   7   5        3.82        0.71      2.90 o 
   5   7   5        2.36        3.20      3.19 o 
   7   7   5      122.84      123.55      9.02 o 
   9   7   5       14.16        7.62      3.30 o 
 -12   8   5        1.20       10.91      4.51 o 
 -10   8   5       47.45       44.88      6.45 o 
  -8   8   5       17.42       19.87      6.00 o 
  -6   8   5       14.20       14.98      4.57 o 
  -4   8   5        4.81        5.32      3.73 o 
  -2   8   5       18.44       20.95      7.44 o 
   0   8   5        0.07        5.44      4.13 o 
   2   8   5        1.22        2.43      3.69 o 
   4   8   5       42.58       38.42      5.68 o 
 -26   0   6        1.86        7.67      5.59 o 
 -24   0   6       84.07       70.05     16.19 o 
 -22   0   6       50.95       36.05      5.19 o 
 -20   0   6      466.00      464.31     17.09 o 
 -18   0   6       62.64       64.33      5.81 o 
 -16   0   6       80.43       79.03      5.29 o 
 -14   0   6     5388.58     5628.11    341.05 o 
 -12   0   6       78.21       74.92      6.39 o 
 -10   0   6        0.50        2.39      2.79 o 
  -8   0   6      470.12      570.91     52.05 o 
  -6   0   6      918.10      761.49     15.49 o 
  -4   0   6        0.12        5.96      3.24 o 
  -2   0   6     2052.03     1991.27     49.40 o 
   0   0   6       70.62       59.08      5.28 o 
   2   0   6     1650.96     1619.12     40.20 o 
   4   0   6       16.53       21.96      4.77 o 
   6   0   6       49.00       37.29      8.12 o 
   8   0   6     3411.82     3466.85    216.58 o 
  10   0   6        3.60        2.15     10.04 o 
  12   0   6      662.99      700.99     45.61 o 
  14   0   6      158.97      160.43     17.44 o 
  16   0   6      169.37      187.36     19.57 o 
 -25   1   6       36.16       50.54      5.96 o 
 -23   1   6        1.65        1.24      3.27 o 
 -21   1   6      138.99      125.55      6.48 o 
 -19   1   6       17.11       14.78      3.13 o 
 -17   1   6        4.00        4.10      1.98 o 
 -15   1   6     3618.32     3735.35    149.60 o 
 -13   1   6     1240.43     1197.97     55.44 o 
 -11   1   6      689.74      660.40     30.72 o 
  -9   1   6     1097.02     1195.79     52.36 o 
  -7   1   6     2978.79     3379.12    143.01 o 
  -5   1   6        0.76       11.97      2.57 o 
  -3   1   6        0.34        8.93      2.21 o 
  -1   1   6      498.57      508.67     13.09 o 
   1   1   6     4091.95     4212.66    109.67 o 
   3   1   6     1827.96     1883.20     72.00 o 
   5   1   6     1576.66     1576.54     46.61 o 
   7   1   6       11.56       10.90      2.76 o 
   9   1   6       13.69        5.05      3.15 o 
  11   1   6        8.83       11.31      4.39 o 
  13   1   6      334.83      296.49     27.15 o 
  15   1   6      326.47      335.49     21.83 o 
  17   1   6       28.62       20.72      5.31 o 
 -24   2   6       32.72       33.06      5.53 o 
 -22   2   6       54.40       41.19      5.30 o 
 -20   2   6      147.68      142.75      8.95 o 
 -18   2   6       48.04       52.68      6.45 o 
 -16   2   6       38.31       36.11      3.79 o 
 -14   2   6      604.27      648.06     29.89 o 
 -12   2   6      114.71      115.57      5.50 o 
 -10   2   6        6.66       10.15      2.39 o 
  -8   2   6      362.18      409.08      9.67 o 
  -6   2   6      186.21      177.37      7.03 o 
  -4   2   6       25.93       19.49      2.27 o 
  -2   2   6      878.74      915.67     23.62 o 
   0   2   6        1.17        3.02      2.16 o 
   2   2   6      527.84      535.15     20.20 o 
   4   2   6       19.45       26.17      2.73 o 
   6   2   6      179.50      174.32     12.21 o 
   8   2   6      553.75      617.01     19.73 o 
  10   2   6        3.93        0.81      4.66 o 
  12   2   6      220.82      243.59     13.83 o 
  14   2   6        2.87        4.17      4.18 o 
  16   2   6       68.59       69.45      8.63 o 
 -25   3   6        0.00        4.74      6.01 o 
 -23   3   6       10.65       10.16      4.57 o 
 -21   3   6        4.22        9.55      4.27 o 
 -19   3   6       47.52       37.78      5.31 o 
 -17   3   6       78.55       73.10      7.46 o 
 -15   3   6      449.65      479.05     18.92 o 
 -13   3   6      500.51      568.59     21.85 o 
 -11   3   6       88.83      100.96      7.88 o 
  -9   3   6      122.06      125.01      9.63 o 
  -7   3   6      103.54      120.47      9.95 o 
  -5   3   6        0.02        1.94      2.28 o 
  -3   3   6      330.47      341.49     14.89 o 
  -1   3   6      520.89      557.88     18.23 o 
   1   3   6      283.32      346.99     14.62 o 
   3   3   6       91.27      104.74      6.65 o 
   5   3   6        2.07        6.57      3.11 o 
   7   3   6        1.26       -0.23      3.40 o 
   9   3   6        1.87        1.53      3.55 o 
  11   3   6       46.90       27.46      4.88 o 
  13   3   6      135.90      155.28     11.63 o 
  15   3   6       55.98       79.79      8.67 o 
 -22   4   6       34.33       41.42      6.54 o 
 -20   4   6        0.23       15.11      6.34 o 
 -18   4   6       39.11       46.04      5.94 o 
 -16   4   6        2.58        4.10      4.42 o 
 -14   4   6        0.06        4.32      3.41 o 
 -12   4   6        0.00        0.58      3.92 o 
 -10   4   6      263.70      238.38     13.17 o 
  -8   4   6       78.39       73.42      6.98 o 
  -6   4   6      106.86       89.99      7.90 o 
  -4   4   6       37.63       47.24      4.52 o 
  -2   4   6       10.39       18.52      2.30 o 
   0   4   6       76.23       69.20      4.29 o 
   2   4   6       24.18       31.20      3.31 o 
   4   4   6       28.28       16.91      2.97 o 
   6   4   6       17.73       18.00      3.14 o 
   8   4   6        0.13        2.43      3.70 o 
  10   4   6       68.84       56.61      6.66 o 
  12   4   6       30.94       21.18      6.17 o 
  14   4   6      133.49      127.91     10.45 o 
 -21   5   6        3.06        1.13      5.00 o 
 -19   5   6       15.25       17.02      5.22 o 
 -17   5   6       52.84       60.52      7.96 o 
 -15   5   6       47.73       53.24      9.37 o 
 -13   5   6        9.36       12.41      5.39 o 
 -11   5   6       20.33        8.52      5.11 o 
  -9   5   6      129.54      128.18      9.45 o 
  -7   5   6        0.77        4.73      3.93 o 
  -5   5   6       93.23       93.25      8.27 o 
  -3   5   6     1030.07     1144.70     56.22 o 
  -1   5   6        6.37        2.96      2.81 o 
   1   5   6        6.69        2.96      2.50 o 
   3   5   6        6.34        6.25      3.88 o 
   5   5   6       85.01       82.20      6.33 o 
   7   5   6      170.74      164.44     18.26 o 
   9   5   6       34.81       16.19      6.30 o 
  11   5   6       53.43       48.59      6.75 o 
  13   5   6        1.84        6.58      4.05 o 
 -20   6   6       34.24       34.69      7.57 o 
 -18   6   6       21.12       27.55      5.64 o 
 -16   6   6       10.48        8.19      5.03 o 
 -14   6   6       10.39       15.27      5.14 o 
 -12   6   6        1.44        4.37      5.31 o 
 -10   6   6       36.61       38.44      5.91 o 
  -8   6   6       50.61       56.62      6.50 o 
  -6   6   6      293.31      296.56     13.35 o 
  -4   6   6       92.45       94.90      9.41 o 
  -2   6   6        0.94        3.38      3.93 o 
   0   6   6      104.84      107.85     10.37 o 
   2   6   6       14.73       10.57      3.16 o 
   4   6   6       50.94       46.90      4.38 o 
   6   6   6       42.14       48.05      4.46 o 
   8   6   6       45.95       46.00      5.77 o 
  10   6   6        3.03        3.21      3.37 o 
 -15   7   6        1.58        4.84      5.36 o 
 -13   7   6       41.00       49.40      7.04 o 
 -11   7   6        3.17        6.83      4.65 o 
  -9   7   6       76.27       95.16      9.12 o 
  -7   7   6        7.71       15.17      6.84 o 
  -5   7   6        0.07       12.31      4.80 o 
  -3   7   6       75.61       66.43      7.42 o 
  -1   7   6        0.02        4.77      4.91 o 
   1   7   6       36.36       34.61      5.73 o 
   3   7   6        1.43        6.58      3.50 o 
   5   7   6       15.32       17.74      4.84 o 
   7   7   6       44.19       47.59      6.25 o 
 -10   8   6        1.09        4.36      4.75 o 
  -8   8   6        0.23        1.44      4.75 o 
  -6   8   6        4.65        4.25      3.95 o 
  -4   8   6        0.07        8.69      9.88 o 
  -2   8   6       17.85       13.71      7.30 o 
   0   8   6        0.41        3.67      3.69 o 
   2   8   6        4.63       13.17      4.79 o 
 -25   1   7        0.02        3.45      4.40 o 
 -23   1   7       12.30       15.87      5.19 o 
 -21   1   7       12.46       17.93      3.79 o 
 -19   1   7       30.17       27.51      4.68 o 
 -17   1   7        0.03        3.42      2.90 o 
 -15   1   7       34.44       26.82      3.07 o 
 -13   1   7        1.47        2.15      2.45 o 
 -11   1   7        1.62        2.32      1.65 o 
  -9   1   7       57.94       57.31      4.30 o 
  -7   1   7      591.58      525.60     21.99 o 
  -5   1   7      223.37      241.53      6.04 o 
  -3   1   7       90.20       79.00      4.54 o 
  -1   1   7      191.17      177.34      6.53 o 
   1   1   7      307.11      271.80      9.48 o 
   3   1   7        3.37        3.09      2.47 o 
   5   1   7      279.96      252.63     18.68 o 
   7   1   7       41.01       31.15      4.46 o 
   9   1   7        0.02        8.48      3.98 o 
  11   1   7       10.94        8.80      2.59 o 
  13   1   7       23.35       22.14      5.33 o 
  15   1   7       65.32       52.88      7.35 o 
 -24   2   7        7.28        8.01      3.96 o 
 -22   2   7       47.09       30.49      5.33 o 
 -20   2   7      260.15      244.78     16.91 o 
 -18   2   7      124.21      115.67      7.33 o 
 -16   2   7      391.16      404.98     24.19 o 
 -14   2   7      353.79      333.32     24.94 o 
 -12   2   7        4.00        3.36      3.14 o 
 -10   2   7      235.20      194.94      8.27 o 
  -8   2   7      634.08      619.44     24.31 o 
  -6   2   7      160.65      122.02      8.91 o 
  -4   2   7      505.22      450.29     21.11 o 
  -2   2   7       72.16       72.74      4.38 o 
   0   2   7      213.28      201.77      7.62 o 
   2   2   7       38.00       29.79      2.99 o 
   4   2   7       29.82       18.45      3.19 o 
   6   2   7      255.58      239.45     14.10 o 
   8   2   7      498.57      461.91     15.01 o 
  10   2   7        6.71        9.30      3.86 o 
  12   2   7      476.75      476.11     26.10 o 
  14   2   7        0.19        9.11      3.67 o 
 -23   3   7       32.39       31.07      5.62 o 
 -21   3   7      157.76      181.48     10.64 o 
 -19   3   7        1.80       10.67      4.48 o 
 -17   3   7      152.71      134.67     10.66 o 
 -15   3   7        4.15        6.86      3.46 o 
 -13   3   7      206.82      197.90     15.92 o 
 -11   3   7       42.72       46.43      5.64 o 
  -9   3   7      333.11      317.04     25.39 o 
  -7   3   7      660.17      679.61     51.34 o 
  -5   3   7      169.27      186.17     13.78 o 
  -3   3   7      144.99      125.18      5.52 o 
  -1   3   7      377.86      375.12     11.33 o 
   1   3   7     1483.07     1462.46     75.35 o 
   3   3   7       45.43       50.05      3.88 o 
   5   3   7      375.97      409.82     27.24 o 
   7   3   7      393.42      363.39     13.38 o 
   9   3   7       45.01       71.19      7.01 o 
  11   3   7       18.92       22.30      5.77 o 
  13   3   7        0.53        9.63      4.04 o 
 -22   4   7       78.89       94.42     22.73 o 
 -20   4   7      145.87      143.53     12.66 o 
 -18   4   7      127.33      130.95     11.80 o 
 -16   4   7      312.40      312.29     19.90 o 
 -14   4   7      161.35      162.32     15.32 o 
 -12   4   7        5.58       13.70      4.26 o 
 -10   4   7        9.98        3.74      3.77 o 
  -8   4   7      145.81      164.61     11.79 o 
  -6   4   7      850.12      962.65     73.40 o 
  -4   4   7       43.43       39.86      6.11 o 
  -2   4   7       38.49       32.40      3.02 o 
   0   4   7       21.51       17.31      2.44 o 
   2   4   7       40.93       32.48      3.37 o 
   4   4   7        0.15        1.09      2.55 o 
   6   4   7      568.67      580.67     31.59 o 
   8   4   7      282.07      300.05     20.62 o 
  10   4   7        0.57       10.47      4.65 o 
  12   4   7      134.93      140.57     12.15 o 
 -21   5   7       63.88       67.68      8.01 o 
 -19   5   7       19.57       12.47      5.13 o 
 -17   5   7       50.39       40.83      6.53 o 
 -15   5   7       69.67       63.98      7.10 o 
 -13   5   7       36.87       41.43      5.58 o 
 -11   5   7       35.56       27.87      5.21 o 
  -9   5   7      285.98      318.30     21.29 o 
  -7   5   7       11.32        7.47      3.58 o 
  -5   5   7        2.85        9.64      3.76 o 
  -3   5   7        0.41        4.17      4.01 o 
  -1   5   7      161.24      173.93      9.93 o 
   1   5   7      320.49      329.55     21.63 o 
   3   5   7       13.82        8.47      2.89 o 
   5   5   7      151.30      171.10     10.04 o 
   7   5   7       47.68       36.85      4.85 o 
   9   5   7        4.53        8.41      3.32 o 
 -18   6   7        1.90        6.89      4.16 o 
 -16   6   7        1.41       19.04      6.91 o 
 -14   6   7       19.52       28.36      4.96 o 
 -12   6   7       16.75       15.89      6.06 o 
 -10   6   7       26.59       29.54      5.07 o 
  -8   6   7       89.98       91.38      9.06 o 
  -6   6   7      138.58      182.71     11.72 o 
  -4   6   7       23.41       22.79      5.10 o 
  -2   6   7        4.52       10.67      4.60 o 
   0   6   7        8.85        4.86      2.60 o 
   2   6   7        0.01        5.87      4.00 o 
   4   6   7      124.69      124.61      7.38 o 
   6   6   7      154.19      140.92     10.08 o 
   8   6   7       57.49       54.96      7.72 o 
 -15   7   7       34.30       24.89      6.34 o 
 -13   7   7        0.17        7.81      4.56 o 
 -11   7   7       19.37       21.87      5.98 o 
  -9   7   7       23.35       22.43      6.14 o 
  -7   7   7        0.93        6.90      3.26 o 
  -5   7   7        5.31        4.32      4.79 o 
  -3   7   7       36.30       33.48      5.82 o 
  -1   7   7       30.37       32.28      4.95 o 
   1   7   7        1.08        7.65      5.21 o 
   3   7   7        0.43        0.13      4.37 o 
 -24   0   8       77.49       82.48     18.23 o 
 -22   0   8        4.17        4.04      5.29 o 
 -20   0   8      655.22      756.86     67.84 o 
 -18   0   8      865.91      853.08     66.49 o 
 -16   0   8      575.22      683.69     34.70 o 
 -14   0   8      615.02      628.31     48.12 o 
 -12   0   8       55.04       42.38      5.33 o 
 -10   0   8       10.90        8.01      3.20 o 
  -8   0   8     1155.96     1196.12     54.47 o 
  -6   0   8     1005.65      927.98     21.21 o 
  -4   0   8       21.27       12.00      3.90 o 
  -2   0   8      774.23      810.28     19.77 o 
   0   0   8     4368.39     4523.18    117.05 o 
   2   0   8       37.35       49.10      8.77 o 
   4   0   8      215.32      228.00     25.19 o 
   6   0   8      253.23      345.09     21.21 o 
   8   0   8      131.92      156.28     18.81 o 
  10   0   8       71.46       66.37     10.00 o 
  12   0   8      319.26      296.75     23.75 o 
 -23   1   8      195.31      220.14     14.34 o 
 -21   1   8       17.09       13.58      4.01 o 
 -19   1   8      315.06      313.92     17.10 o 
 -17   1   8      125.95      109.48      6.17 o 
 -15   1   8       44.94       47.14      5.10 o 
 -13   1   8      418.26      421.47     19.93 o 
 -11   1   8       22.33       15.44      2.16 o 
  -9   1   8       35.96       48.61      3.85 o 
  -7   1   8      237.86      208.93     11.31 o 
  -5   1   8       24.97       29.64      2.99 o 
  -3   1   8      147.89      172.82      6.88 o 
  -1   1   8     2953.04     3324.14     83.56 o 
   1   1   8      256.37      232.50      8.10 o 
   3   1   8       60.89       40.57      5.80 o 
   5   1   8      518.92      595.27     18.39 o 
   7   1   8       86.01       65.81      7.33 o 
   9   1   8      108.03      142.48     11.00 o 
  11   1   8        5.77        6.28      3.41 o 
 -24   2   8       56.93       66.70     11.98 o 
 -22   2   8       27.71       32.34      5.29 o 
 -20   2   8       70.75       80.51      7.45 o 
 -18   2   8      163.71      148.63      9.26 o 
 -16   2   8      478.47      547.62     47.82 o 
 -14   2   8      286.67      327.49     17.61 o 
 -12   2   8       84.08       84.23      7.67 o 
 -10   2   8       23.65       22.02      3.55 o 
  -8   2   8      814.67      874.83     40.75 o 
  -6   2   8      321.57      312.28     16.75 o 
  -4   2   8        4.96        7.49      2.28 o 
  -2   2   8      423.83      480.39     14.02 o 
   0   2   8      965.50      974.95     27.47 o 
   2   2   8       95.09       71.30      7.28 o 
   4   2   8      128.09      124.18     10.37 o 
   6   2   8      221.29      252.27     14.49 o 
   8   2   8       21.05       34.31      5.68 o 
  10   2   8       37.28       28.54      5.36 o 
  12   2   8      132.45      133.14     12.37 o 
 -23   3   8       39.95       38.29      6.73 o 
 -21   3   8        9.40        2.07      3.31 o 
 -19   3   8       14.16       12.59      4.77 o 
 -17   3   8       11.31        9.56      4.04 o 
 -15   3   8       49.12       53.80      6.50 o 
 -13   3   8        6.16       10.79      3.99 o 
 -11   3   8       15.35       11.67      4.06 o 
  -9   3   8       14.16        9.00      3.39 o 
  -7   3   8       12.04       17.67      3.30 o 
  -5   3   8       16.24       10.02      2.39 o 
  -3   3   8      123.58      101.76      5.15 o 
  -1   3   8      452.92      478.98     16.31 o 
   1   3   8      154.62      157.71      6.47 o 
   3   3   8        0.46       -0.35      3.07 o 
   5   3   8       25.08       35.70      5.14 o 
   7   3   8        8.03        6.24      3.41 o 
   9   3   8       11.35       20.54      5.12 o 
  11   3   8       61.12       51.78      6.50 o 
 -22   4   8        1.53       -3.63      5.22 o 
 -20   4   8        0.63        1.14      6.46 o 
 -18   4   8       43.69       32.11      4.53 o 
 -16   4   8       10.22       22.92      5.20 o 
 -14   4   8       78.06       93.63      8.19 o 
 -12   4   8      159.70      156.04     11.05 o 
 -10   4   8       16.19       25.72      7.57 o 
  -8   4   8      258.28      264.99     15.24 o 
  -6   4   8       21.55       17.92      5.15 o 
  -4   4   8       57.20       59.40      6.02 o 
  -2   4   8        4.80        6.00      2.22 o 
   0   4   8        2.16        4.26      2.23 o 
   2   4   8       73.65       65.31      4.88 o 
   4   4   8      309.10      292.64     49.59 o 
   6   4   8       14.62       24.13      4.66 o 
   8   4   8       15.38       12.34      3.59 o 
 -19   5   8        8.00       12.58      5.25 o 
 -17   5   8        6.27       12.01      4.15 o 
 -15   5   8       12.37       10.90      3.79 o 
 -13   5   8        1.21       10.90      3.65 o 
 -11   5   8      158.51      148.26     12.25 o 
  -9   5   8      211.05      191.06     12.70 o 
  -7   5   8       15.72       19.54      5.18 o 
  -5   5   8        0.94        4.84      3.84 o 
  -3   5   8       68.67       54.18      5.93 o 
  -1   5   8        4.94        7.64      3.78 o 
   1   5   8       12.83        7.48      2.75 o 
   3   5   8       31.85       27.94      5.82 o 
   5   5   8       30.32       28.32      4.63 o 
   7   5   8       18.66       13.45      3.92 o 
 -16   6   8        5.60        7.07      3.52 o 
 -14   6   8        0.11        2.16      3.24 o 
 -12   6   8      162.13      139.71     11.26 o 
 -10   6   8        0.87        7.28      4.69 o 
  -8   6   8       34.56       36.10      5.71 o 
  -6   6   8      115.78      122.23     11.50 o 
  -4   6   8        3.77        7.04      3.49 o 
  -2   6   8       24.58       27.97      4.59 o 
   0   6   8        2.87        7.37      4.25 o 
   2   6   8        5.74        8.33      5.13 o 
   4   6   8       78.58       63.02     11.64 o 
 -11   7   8       16.53       18.55      4.83 o 
  -9   7   8       17.07       16.10      6.03 o 
  -7   7   8        0.06       -2.85      4.54 o 
  -5   7   8        4.29        7.53      4.51 o 
  -3   7   8        0.11        4.66      4.90 o 
  -1   7   8        3.87        5.98      3.71 o 
 -23   1   9       16.64       15.28      7.87 o 
 -21   1   9       14.87       18.60      5.44 o 
 -19   1   9        0.04       -0.25      3.79 o 
 -17   1   9       23.89       22.40      4.48 o 
 -15   1   9       14.33       16.44      2.43 o 
 -13   1   9      239.59      206.60      9.52 o 
 -11   1   9       20.92       31.77      3.23 o 
  -9   1   9       31.14       25.13      2.56 o 
  -7   1   9       76.67       55.03      4.16 o 
  -5   1   9       35.22       26.00      2.86 o 
  -3   1   9        7.32        6.87      2.31 o 
  -1   1   9       12.72       19.47      2.33 o 
   1   1   9        4.78        2.27      3.32 o 
   3   1   9        0.32        1.61      3.28 o 
   5   1   9       62.11       51.04      6.57 o 
   7   1   9       54.83       54.96      7.18 o 
   9   1   9       52.82       62.66      7.22 o 
 -22   2   9        5.15       15.34      4.68 o 
 -20   2   9        0.08       -0.18      3.24 o 
 -18   2   9        1.14        3.91      2.92 o 
 -16   2   9       16.51       14.88      4.00 o 
 -14   2   9       11.67       20.28      3.65 o 
 -12   2   9       51.59       43.45      5.37 o 
 -10   2   9       37.48       35.27      4.19 o 
  -8   2   9      182.07      213.03      9.68 o 
  -6   2   9      273.82      278.76     10.52 o 
  -4   2   9        1.59        7.76      2.47 o 
  -2   2   9      619.32      638.82     16.43 o 
   0   2   9       66.57       39.25      5.20 o 
   2   2   9       89.32       95.50      7.99 o 
   4   2   9       50.07       33.78      4.66 o 
   6   2   9       98.73      132.26     11.25 o 
   8   2   9       13.60        7.96      3.54 o 
 -21   3   9      125.84      120.35     10.06 o 
 -19   3   9       14.33        7.82      6.02 o 
 -17   3   9        3.37        5.63      4.11 o 
 -15   3   9       37.68       48.17      7.49 o 
 -13   3   9      445.78      474.70     22.33 o 
 -11   3   9        0.78        9.73      3.58 o 
  -9   3   9      246.37      242.36     13.15 o 
  -7   3   9      263.85      232.98     14.58 o 
  -5   3   9       43.40       28.64      3.49 o 
  -3   3   9      162.60      155.08      7.40 o 
  -1   3   9       21.44       22.04      5.03 o 
   1   3   9       90.46       72.52      7.19 o 
   3   3   9       71.90       89.76      7.60 o 
   5   3   9      143.31      146.84     10.96 o 
   7   3   9       85.06       63.94      7.65 o 
 -20   4   9        4.76        5.38      4.24 o 
 -18   4   9        2.02        7.11      3.85 o 
 -16   4   9       30.09       35.65      6.21 o 
 -14   4   9        0.27        6.64      4.59 o 
 -12   4   9       10.02       12.65      3.26 o 
 -10   4   9       40.96       41.86      5.90 o 
  -8   4   9      115.11      127.87     10.21 o 
  -6   4   9      118.86      120.71     10.29 o 
  -4   4   9        3.54        8.44      4.55 o 
  -2   4   9      513.13      517.61     24.76 o 
   0   4   9       20.32       13.64      2.91 o 
   2   4   9       17.93       31.60      5.33 o 
   4   4   9       23.80       18.58      3.66 o 
   6   4   9       61.99       97.41     12.91 o 
 -17   5   9        4.74       10.12      4.25 o 
 -15   5   9       40.17       43.87      6.24 o 
 -13   5   9       29.49       38.30      5.42 o 
 -11   5   9        5.37        9.33      5.98 o 
  -9   5   9      149.42      168.23     13.00 o 
  -7   5   9      118.93      107.29      9.58 o 
  -5   5   9       34.98       28.87      5.59 o 
  -3   5   9      142.41      142.38      8.98 o 
  -1   5   9       88.47       93.56      9.24 o 
   1   5   9        5.49        6.31      6.62 o 
   3   5   9       75.00       74.25     11.11 o 
 -14   6   9        0.08        4.71      2.79 o 
 -12   6   9        3.89       14.51      4.36 o 
 -10   6   9       18.55       12.42      4.06 o 
  -8   6   9       45.58       38.41      5.53 o 
  -6   6   9        0.03       10.33      3.89 o 
  -4   6   9       18.61       20.25      5.40 o 
  -2   6   9       16.96       23.06      4.64 o 
   0   6   9        8.67       12.53      7.68 o 
 -22   0  10       19.19       10.36      8.93 o 
 -20   0  10      130.25      145.07     22.81 o 
 -18   0  10       57.01       36.74      9.37 o 
 -16   0  10       48.85       51.16      9.85 o 
 -14   0  10      110.25       88.57      7.48 o 
 -12   0  10      248.69      220.41     11.60 o 
 -10   0  10       79.26       91.44      7.52 o 
  -8   0  10      240.10      285.10     18.46 o 
  -6   0  10      437.11      385.61     14.76 o 
  -4   0  10      868.85     1084.66    107.57 o 
  -2   0  10       92.62      101.42     11.26 o 
   0   0  10      104.27       68.42      9.01 o 
   2   0  10        2.77        3.01      6.99 o 
   4   0  10       50.74       88.88     12.17 o 
   6   0  10      401.15      528.07     32.06 o 
 -21   1  10       10.42        7.07      5.70 o 
 -19   1  10       34.91       41.77      7.68 o 
 -17   1  10        1.16        6.10      3.25 o 
 -15   1  10       47.80       63.98      6.19 o 
 -13   1  10       92.02       87.63      6.51 o 
 -11   1  10      275.05      345.08     14.08 o 
  -9   1  10      515.96      586.25     25.19 o 
  -7   1  10       91.58       65.65      4.83 o 
  -5   1  10      108.55       79.26      5.16 o 
  -3   1  10      295.90      276.65      7.99 o 
  -1   1  10       24.59       42.46      6.03 o 
   1   1  10        8.57        5.68      2.69 o 
   3   1  10       40.84       67.12      7.24 o 
   5   1  10       70.94       98.39      8.44 o 
 -20   2  10       26.74       17.03      4.14 o 
 -18   2  10       12.00       11.17      3.63 o 
 -16   2  10       25.61       23.27      4.07 o 
 -14   2  10       12.17       13.41      3.80 o 
 -12   2  10      154.97      139.54     10.39 o 
 -10   2  10      103.02      104.57      8.87 o 
  -8   2  10      118.58      138.30     10.70 o 
  -6   2  10       81.47       76.06      5.69 o 
  -4   2  10      212.98      234.56      9.64 o 
  -2   2  10      127.13      126.89      9.45 o 
   0   2  10       26.06       23.52      4.14 o 
   2   2  10        2.42        3.46      2.94 o 
   4   2  10       51.33       72.18      9.38 o 
   6   2  10      251.57      318.92     16.03 o 
 -19   3  10        0.68        1.33      4.06 o 
 -17   3  10        0.22        6.45      6.14 o 
 -15   3  10        6.13        3.80      4.17 o 
 -13   3  10        4.79       12.57      4.22 o 
 -11   3  10      105.46      107.66     10.79 o 
  -9   3  10      128.09      131.30     10.18 o 
  -7   3  10       11.21       12.24      3.31 o 
  -5   3  10        7.15        2.38      3.68 o 
  -3   3  10        2.23        4.85      2.78 o 
  -1   3  10        0.47        7.70      3.87 o 
   1   3  10       41.59       40.39      5.50 o 
   3   3  10       45.53       43.90      6.14 o 
 -16   4  10       13.42        9.99      5.36 o 
 -14   4  10       46.95       46.50      6.85 o 
 -12   4  10       67.67       68.86      7.69 o 
 -10   4  10       42.57       45.75      6.55 o 
  -8   4  10       11.65       12.91      4.31 o 
  -6   4  10        2.56        3.35      3.76 o 
  -4   4  10       11.47       10.77      4.10 o 
  -2   4  10        0.00       11.40      7.81 o 
   0   4  10       25.47       24.63      8.86 o 
   2   4  10       21.80       27.77      7.09 o 
 -13   5  10        0.02        8.08      3.94 o 
 -11   5  10       47.53       46.86      7.72 o 
  -9   5  10        2.95       -0.56      3.60 o 
  -7   5  10        0.25       -0.70      3.26 o 
  -5   5  10       13.44       13.03      6.63 o 
  -3   5  10        5.25        8.61      4.92 o 
  -1   5  10        0.98        6.80     10.32 o 
 -19   1  11        0.89       -1.43      6.11 o 
 -17   1  11       30.21       28.03      6.80 o 
 -15   1  11        0.15        3.54      3.09 o 
 -13   1  11        4.99        9.85      2.91 o 
 -11   1  11        0.49        2.88      2.01 o 
  -9   1  11       12.52       14.09      2.40 o 
  -7   1  11        4.25       -1.13      2.15 o 
  -5   1  11       16.41       16.14      2.93 o 
  -3   1  11       10.94       12.21      3.31 o 
  -1   1  11       42.19       48.61      6.77 o 
   1   1  11       55.69       52.05      6.26 o 
 -18   2  11       11.07       13.88      3.42 o 
 -16   2  11      163.88      145.89     10.51 o 
 -14   2  11       21.41       10.30      3.73 o 
 -12   2  11        5.11       11.85      4.35 o 
 -10   2  11       17.77       15.36      3.59 o 
  -8   2  11        7.88       13.73      4.20 o 
  -6   2  11        2.84        1.67      3.23 o 
  -4   2  11        2.92        9.92      4.36 o 
  -2   2  11        6.91       10.08      3.48 o 
   0   2  11        0.00        5.93      2.50 o 
 -15   3  11       21.51       29.18      5.39 o 
 -13   3  11        2.44        7.75      3.91 o 
 -11   3  11       13.83       21.14      4.83 o 
  -9   3  11       14.32       12.23      3.68 o 
  -7   3  11       21.27       11.36      3.28 o 
  -5   3  11       91.45      118.12     17.60 o 
  -3   3  11        0.68       -2.29      5.60 o 
  -1   3  11       72.32       97.36     14.73 o 
 -12   4  11        2.49        3.01      3.89 o 
 -10   4  11       20.01       22.51      3.85 o 
  -8   4  11        7.82        7.86      3.61 o 
  -6   4  11       16.41       19.59      3.45 o 
 -14   0  12       51.51      100.43     17.76 o 
 -12   0  12      240.45      305.77     23.92 o 
 -10   0  12       12.97       17.25      4.53 o 
  -8   0  12       10.72        6.12      2.98 o 
  -6   0  12      238.85      212.91     18.44 o 
  -4   0  12       30.40       16.83      5.11 o 
 -13   1  12        2.59        0.43      4.92 o 
 -11   1  12       13.13       10.87      5.86 o 
  -9   1  12       95.11       82.52      8.06 o 
  -7   1  12       50.84       74.63     15.40 o 
  -5   1  12        0.13        2.60      2.65 o 
 -10   2  12        0.00        2.92      2.98 o 
  -8   2  12        0.06        8.36      3.78 o 
                                                 
